# Supplementary material for: Model-Based Assessment of the Role of Uneven Partitioning of Molecular Content on Heterogeneity and Regulation of Differentiation in CD8 T-Cell Immune Responses
Source: Front Immunol. 2019 Feb 19;10:230. doi: 10.3389/fimmu.2019.00230 (PMC6392104; doi:10.3389/fimmu.2019.00230)
Supplement: Supplementary File 2 — CompuCell3D simulation files used to generate the results presented in this manuscript. [file Data_Sheet_2.ZIP]

Archive with 10 entries (7 files):
- Compucell3D file/Simulation/
- Compucell3D file/Simulation/_settings.xml
- Compucell3D file/Simulation/ImmuneBatch.py
- Compucell3D file/Simulation/ImmuneBatch.xml
- Compucell3D file/Simulation/ImmuneBatchSteppables.py
- Compucell3D file/Simulation/ImmuneBatchSteppables.pyc
- Compucell3D file/Simulation/Intracellular/
- Compucell3D file/Simulation/Intracellular/ImmuneIntraEomes_v3.3.sbml
- Compucell3D file/Simulation/Output/
- Compucell3D file/Test.cc3d
