# Supplementary material for: Model-Based Assessment of the Role of Uneven Partitioning of Molecular Content on Heterogeneity and Regulation of Differentiation in CD8 T-Cell Immune Responses
Source: Front Immunol. 2019 Feb 19;10:230. doi: 10.3389/fimmu.2019.00230 (PMC6392104; doi:10.3389/fimmu.2019.00230)
Supplement: Supplementary File 2 — CompuCell3D simulation files used to generate the results presented in this manuscript. [file Data_Sheet_2.ZIP › Compucell3D file/Simulation/ImmuneBatch.xml]

<CompuCell3D version="3.7.3">

 <!--  <Metadata>    
    <VirtualProcessingUnits ThreadsPerVPU="1">8</VirtualProcessingUnits>
	<VirtualProcessingUnits ThreadsPerVPU="2">8</VirtualProcessingUnits>
	<VirtualProcessingUnits ThreadsPerVPU="3">8</VirtualProcessingUnits>
	<VirtualProcessingUnits ThreadsPerVPU="4">8</VirtualProcessingUnits>
    <DebugOutputFrequency>1</DebugOutputFrequency>     
 </Metadata>  -->
   
   <!-- Basic properties of CPM (GGH) algorithm -->
   <Potts>
      <Dimensions x="150" y="150" z="1"/>
      <Steps>30000</Steps> <!-- 8 MCS = 1 min; 480 MCS = 1 hr-->
      <Temperature>10.0</Temperature>
	  <Flip2DimRatio>2.5</Flip2DimRatio>
      <NeighborOrder>1</NeighborOrder>
      <Boundary_x>Periodic</Boundary_x>
      <Boundary_y>Periodic</Boundary_y> 
   </Potts>
   
   <!-- Listing all cell types in the simulation -->
   <Plugin Name="CellType">
      <CellType TypeId="0" TypeName="Medium"/>
      <CellType TypeId="1" TypeName="APC"/> <!-- APC -->
      <CellType TypeId="2" TypeName="Naive"/> <!-- Naive -->
      <CellType TypeId="3" TypeName="preActivated"/> <!-- secrete IL2 -->
      <CellType TypeId="4" TypeName="Activated"/> <!-- secrete IL2 -->
      <CellType TypeId="5" TypeName="Effector"/> <!-- secrete IL2 -->
      <CellType TypeId="6" TypeName="Memory"/> <!-- secrete IL2 -->
      <CellType TypeId="7" TypeName="Necrotic"/>
   </Plugin>
   
   <!-- Constraint on cell volume. Each cell has different constraint - constraints have to be initialized and managed in Python -->
   <Plugin Name="Volume"/>
   
   <Plugin Name="Surface"/>
   
   <!-- Module tracking center of mass of each cell -->
   <Plugin Name="CenterOfMass"/>
   
   <Plugin Name="ExternalPotential"/>
   
   <Plugin Name="ConnectivityLocalFlex"/>
    
   <Plugin Name="PixelTracker"/>
   
   <Plugin Name="BoundaryPixelTracker"/>
      
   <!-- Module tracking neighboring cells of each cell -->
   <Plugin Name="NeighborTracker"/>
   
   <!-- Specification of adhesion energies -->
   <Plugin Name="Contact">
      <Energy Type1="Medium" Type2="Medium">30</Energy>
      <Energy Type1="Medium" Type2="APC">30</Energy>
      <Energy Type1="Medium" Type2="Naive">30</Energy>
      <Energy Type1="Medium" Type2="Necrotic">500</Energy>
      <Energy Type1="Medium" Type2="preActivated">30</Energy>
      <Energy Type1="Medium" Type2="Activated">30</Energy>
      <Energy Type1="Medium" Type2="Effector">30</Energy>
      <Energy Type1="Medium" Type2="Memory">30</Energy>
      
      <Energy Type1="APC" Type2="APC">100</Energy>
      <Energy Type1="APC" Type2="Naive">40</Energy>
      <Energy Type1="APC" Type2="preActivated">35</Energy>
      <Energy Type1="APC" Type2="Activated">100</Energy> 
      <Energy Type1="APC" Type2="Effector">100</Energy> 
      <Energy Type1="APC" Type2="Necrotic">1000</Energy>
      <Energy Type1="APC" Type2="Memory">100</Energy> 
      
      <Energy Type1="Naive" Type2="Naive">100</Energy>
      <Energy Type1="Naive" Type2="preActivated">100</Energy> 
      <Energy Type1="Naive" Type2="Activated">100</Energy> 
      <Energy Type1="Naive" Type2="Effector">100</Energy>
      <Energy Type1="Naive" Type2="Necrotic">1000</Energy>
      <Energy Type1="Naive" Type2="Memory">100</Energy>

      <Energy Type1="preActivated" Type2="preActivated">100</Energy>
      <Energy Type1="preActivated" Type2="Activated">100</Energy>
      <Energy Type1="preActivated" Type2="Effector">100</Energy>
      <Energy Type1="preActivated" Type2="Necrotic">1000</Energy>
      <Energy Type1="preActivated" Type2="Memory">100</Energy>
      
      <Energy Type1="Activated" Type2="Activated">100</Energy>
      <Energy Type1="Activated" Type2="Effector">100</Energy>
      <Energy Type1="Activated" Type2="Necrotic">1000</Energy>
      <Energy Type1="Activated" Type2="Memory">100</Energy>
      
      <Energy Type1="Effector" Type2="Effector">100</Energy>
      <Energy Type1="Effector" Type2="Necrotic">1000</Energy>
      <Energy Type1="Effector" Type2="Memory">100</Energy>
      
      <Energy Type1="Memory" Type2="Memory">100</Energy>
      <Energy Type1="Memory" Type2="Necrotic">1000</Energy>
      
      <Energy Type1="Necrotic" Type2="Necrotic">1000</Energy>
      
      <NeighborOrder>2</NeighborOrder>
   </Plugin>
   
   
   <Steppable Type="KernelDiffusionSolver">
      <DiffusionField Name="IL2">
	 <Kernel>4</Kernel>
	 <DiffusionData>
	    <FieldName>IL2</FieldName>
	    <DiffusionConstant>0.111</DiffusionConstant>
	    <DecayConstant>0.186</DecayConstant>
	 </DiffusionData>
      </DiffusionField>
   </Steppable>
	
    <Plugin Name="Secretion">
      <Field Name="IL2" >
	 <!--<ConstantConcentration Type="Medium">1e-11</ConstantConcentration> -->
	 <!-- <Secretion Type="preActivated">0</Secretion>
	 <Secretion Type="Activated"0</Secretion>
	 <Secretion Type="Effector">0</Secretion> 
         <Secretion Type="Memory">0</Secretion> -->
	 
      </Field>
    </Plugin>
   
   <!-- Initial layout of cells in the form of rectangular slab -->
    <Steppable Type="UniformInitializer"> 
		<Region> 
			<BoxMin x="0" y="0" z="0"/> 
			<BoxMax x="150" y="150" z="1"/> 
			<Gap>4</Gap> 
			<Width>5</Width> 
			<Types>Naive</Types> 
		</Region>
	</Steppable>  
</CompuCell3D>
