# Supplementary material for: Model-Based Assessment of the Role of Uneven Partitioning of Molecular Content on Heterogeneity and Regulation of Differentiation in CD8 T-Cell Immune Responses
Source: Front Immunol. 2019 Feb 19;10:230. doi: 10.3389/fimmu.2019.00230 (PMC6392104; doi:10.3389/fimmu.2019.00230)
Supplement: Supplementary File 2 — CompuCell3D simulation files used to generate the results presented in this manuscript. [file Data_Sheet_2.ZIP › Compucell3D file/Simulation/ImmuneBatchSteppables.py]

from PySteppables import *
import CompuCell
import sys
import os
import math
from random import*
import string
from XMLUtils import dictionaryToMapStrStr as d2mss
from XMLUtils import CC3DXMLListPy 
from PySteppablesExamples import MitosisSteppableBase
import CompuCellSetup
import csv

import bionetAPI


#-- Initialize global parameters

#-- Cellular properties
span_APC_mean = 4320 # (72h)
span_APC_sd = 1440 # (4h)

cycle_ActivatedT_mean = 360# 6
#cycle_EffectorT_mean = 360 # 6h
cycle_range = 240 	# 4h

#-- Molecular thresholds
LR_th = 62.9  # Estimated
Tbet_th = 16.8 # 
Eomes_th = 16
Casp_th = 19.42# Estimated


#recordingTimes=[300,600,900,1200,1800,2400,3000,3600,4200,4800,5400,6000,6600,7200,7800,8400,9000,9600,10200,10800,11400,12000,12600,13200,13800,14400,15000,15600,16600,17200,17800,18400,19000,19600,20200,20800,21400,22000]

#-- IL2 secretion term in the SecretionSteppable, Eqt.(9)
lambda1 = 3e-8
lambdaR3 = 0.000000005 
lambdaR4 = 15
lambdaT4 = 0.08

initAll = 33
initAPC = 3


contacts = 0
numberOfApoptosis=0


class SBMLSteppable( SteppableBasePy):
    def __init__( self, _simulator, _frequency=1):
        SteppableBasePy.__init__( self, _simulator, _frequency)
	self.simulator=_simulator
        self.inventory=self.simulator.getPotts().getCellInventory()
        self.cellList=CellList(self.inventory)		
        self.nTrackerPlugin=CompuCell.getNeighborTrackerPlugin()         
        bionetAPI.initializeBionetworkManager( self.simulator)
    
    def start(self):
	#---- Initialize contact files --------------------------------------                
	contactFile=open(str(os.path.dirname(os.path.abspath(__file__))) + '/Output/ContactDuration.csv', 'wb')  
	wr1 = csv.writer(contactFile, delimiter=';', lineterminator='\n', quoting=csv.QUOTE_MINIMAL)
	wr1.writerow(['Cell_ID', 'Contact duration'])
	contactFile.close()
	
        ## Create a bionetwork SBML model named 'ImmuneIntra'
        sbmlModelName='ImmuneIntra'
        sbmlModelKey='Intra'
        #sbmlModelPath='Simulation/ImmuneIntra.sbml'
        sbmlModelPath='Simulation/Intracellular/ImmuneIntraEomes_v3.3.sbml'
        timeStepOfIntegration=1 
		# 1 MCS = x timeStepOfIntegration in the  ODE/PDE model.
        bionetAPI.loadSBMLModel(sbmlModelName, sbmlModelPath, sbmlModelKey, timeStepOfIntegration) ## Load SBML model ##
        
        ################# Add SBML models to bionetwork template libraries ##################
        #-- Add SBML model to Cell types
        bionetAPI.addSBMLModelToTemplateLibrary('ImmuneIntra', 'APC')
        bionetAPI.addSBMLModelToTemplateLibrary('ImmuneIntra', 'Naive')
        bionetAPI.addSBMLModelToTemplateLibrary('ImmuneIntra', 'preActivated')
        bionetAPI.addSBMLModelToTemplateLibrary('ImmuneIntra', 'Activated')
        bionetAPI.addSBMLModelToTemplateLibrary('ImmuneIntra', 'Effector')
        bionetAPI.addSBMLModelToTemplateLibrary('ImmuneIntra', 'Memory')
        
        
        ## Set SBML initial conditions for a cell type, for example:	
        # bionetAPI.setBionetworkInitialCondition('preActivated', 'Intra_R', 0.1) #0.5
        
        ######### Create bionetworks and initialize their states ##########
        bionetAPI.initializeBionetworks()         
  
        self.cellTypeMap=CompuCellSetup.ExtractTypeNamesAndIds()
        del(self.cellTypeMap[0])
	        
    def step(self, mcs):	
        nTrackerAccessor=self.nTrackerPlugin.getNeighborTrackerAccessorPtr()
        ########## Update all bionetwork integrator(s) ###########
        bionetAPI.timestepBionetworks()        
        bionetAPI.printBionetworkState(1)

	global contacts
	# <-- Cell type update --> #
        for cell in self.cellList:
            if cell.type in range(2,7): #Attention! range(2,7) signifie [2,3,4,5,6] ! 
		dictionaryAttrib=CompuCell.getPyAttrib(cell)
		
		#------ Update the value of fAPC, H-----
		num_neighbor_APCs = 0
		num_neighbor_E = 0
                cellNeighborList=CellNeighborListAuto(self.nTrackerPlugin, cell)	 
                for neighborSurfaceData in cellNeighborList:
                    if neighborSurfaceData.neighborAddress:  
                        # cellNeighborList contient meme les voisins de type Medium, cette commande les exclut.
                        ### if neighbor is APC (=> if TCR signaling is ON)
                        if neighborSurfaceData.neighborAddress.type == 1: 
                            num_neighbor_APCs += 1
                            if dictionaryAttrib['contact_APC'] == 0:
				dictionaryAttrib['contact_APC'] = 1
				contacts+=1
                        else:
			    dictionaryAttrib['contact_APC'] = 0
			    
			if neighborSurfaceData.neighborAddress.type in [5,6]:
			    num_neighbor_E += 1
		
		bionetAPI.setBionetworkValue('Intra_fAPC', num_neighbor_APCs, cell.id)		
		
		if cell.type == 2 and num_neighbor_APCs > 0: #---  A Naive becomes pre-Activated type
		    cell.type = 3
		    
		if cell.type == 3 and dictionaryAttrib['contact_APC'] == 1: # count activation time from preActivated to activated
		    dictionaryAttrib['contact_duration'] += 1	


		if cell.type == 4:
		    dictionaryAttrib['differentiation_duration'] += 1 # count differentiation time from activated to effector
		    
		if cell.type in [4, 5, 6]: #---  Turn Fas-FasL on
		    if num_neighbor_E > 0:
			bionetAPI.setBionetworkValue('Intra_H', 1, cell.id)
		    else:
			bionetAPI.setBionetworkValue('Intra_H', 0, cell.id)
		else:
		    bionetAPI.setBionetworkValue('Intra_H', 0, cell.id)
			
		if cell.type in [3, 4, 5, 6]:
			bionetAPI.setBionetworkValue('Intra_G', 1, cell.id)
			
		    #print '---------------- turning Fas-FasL on here--------------'
            
            if cell.type in [3, 4, 5, 6]:
		dictionaryAttrib=CompuCell.getPyAttrib(cell)
                LR = bionetAPI.getBionetworkValue('Intra_LR', cell.id)
                Tbet = bionetAPI.getBionetworkValue('Intra_Tb', cell.id)
                Casp = bionetAPI.getBionetworkValue('Intra_Cap', cell.id)
                Eomes = bionetAPI.getBionetworkValue('Intra_Eomes', cell.id)
		#-- Become Activated                
                if cell.type == 3 and LR > dictionaryAttrib['LR_th']:                    
                    cell.type = 4
		    
		    contactFile=open(str(os.path.dirname(os.path.abspath(__file__))) + '/Output/ContactDuration.csv', 'a')  
		    wr = csv.writer(contactFile, delimiter=';', lineterminator='\n', quoting=csv.QUOTE_MINIMAL)
		    wr.writerow([str(cell.id), str(dictionaryAttrib['contact_duration'])])
		    contactFile.close()

                #-- Become Effector ## Moved to division section           
                #if cell.type == 4 and Tbet > dictionaryAttrib['Tbet_th']:                     
                #    cell.type = 5
				# Apparemment a a ete modifie pour n'autoriser la differenciation que lors de la division.
		#-- Cell apoptpsis
                if Casp > Casp_th and Tbet > Tb_star:
                    cell.type = 7
                if Casp > Casp_th and Tbet < Tb_star:
                    cell.type = 7

		#--------------------------------------------------------------

	    #---- Record cell profile detail each hour (60 MCS)
	#    if mcs%60 == 0:
	#	fileName=str(str(os.path.dirname(os.path.abspath(__file__))) + '/Output/2/'+ str(cell.id) + '.csv')
	#	if not os.path.exists(fileName):
	#	    profile=open(str(os.path.dirname(os.path.abspath(__file__))) + '/Output/2/'+str(cell.id) + '.csv', 'wb')  
	#	    wr = csv.writer(profile, delimiter=';', quoting=csv.QUOTE_MINIMAL)
	#	    wr.writerow(['Hrs', 'ID', 'Type', 'R', 'LR', 'Tbet', 'Fss', 'Cap', 'IL2cm'])
	#	    profile.close()
	#
	#	with open(fileName, 'a') as profile:
	#	    wr = csv.writer(profile, delimiter=';', lineterminator='\n', quoting=csv.QUOTE_MINIMAL)
	#	    wr.writerow([mcs/60, cell.id, cell.type, \
	#			bionetAPI.getBionetworkValue('Intra_R', cell.id), \
	#			bionetAPI.getBionetworkValue('Intra_LR', cell.id),\
	#			bionetAPI.getBionetworkValue('Intra_Tb', cell.id),\
	#			bionetAPI.getBionetworkValue('Intra_Fass', cell.id),\
	#			bionetAPI.getBionetworkValue('Intra_Cap', cell.id),\
	#			bionetAPI.getBionetworkValue('Intra_IL2cm', cell.id)])


class SecretionSteppable(SecretionBasePy):
    def __init__(self, _simulator, _frequency=1):
        SecretionBasePy.__init__(self, _simulator, _frequency)
	self.cellList=CellList(self.inventory)
	self.nTrackerPlugin=CompuCell.getNeighborTrackerPlugin()
		
    def start(self):
	pass	
	#fileIL2=open(str(os.path.dirname(os.path.abspath(__file__))) + 'Output/field_IL2.txt', 'w')  # clear by overwriting
        #fileIL2.close()
        
    def step(self, mcs):
	attrSecretor=self.getFieldSecretor('IL2')
	nTrackerAccessor=self.nTrackerPlugin.getNeighborTrackerAccessorPtr()
	self.fieldIL2=CompuCell.getConcentrationField(self.simulator, 'IL2')
        
	for cell in self.cellList:        
	    if cell.type in [3, 4, 5, 6]:  #--- pre-Activated, Activated, Effector and Memory                                          
                fAPC=bionetAPI.getBionetworkValue('Intra_fAPC', cell.id)
                LR=bionetAPI.getBionetworkValue('Intra_LR', cell.id)
		Tb=bionetAPI.getBionetworkValue('Intra_Tb', cell.id)
		
                #print '--- intra-values-----', LR
		#Secretion of IL2 regulated by R*(LR) and TCR activation(fAPC)
                SecrConst=float((lambdaR3*LR*(1.0/float(lambdaR4 + LR)) + lambda1*fAPC)*(1.0/float(1.0 + lambdaT4*Tb)))
		#SecrConst=float(lambda1*fAPC)
                
                attrSecretor.secreteInsideCell(cell, SecrConst)
                # attrSecretor.secreteInsideCellAtBoundary(cell, 300)
                # attrSecretor.secreteOutsideCellAtBoundary(cell, 500)
                # attrSecretor.secreteInsideCellAtCOM(cell, 300)
	    #--- Update External IL2 at the cell membrane (IL2cm) -------
            externalIL2=0 #1e-12
            pixelList=self.getCellBoundaryPixelList(cell)
            for bPixel in pixelList:
                externalIL2+=float(self.fieldIL2.get(bPixel.pixel))
            bionetAPI.setBionetworkValue('Intra_IL2cm', externalIL2, cell.id)
	    #print '----------Should update here---:' + str(bionetAPI.getBionetworkValue('Intra_IL2cm', cell.id))
				
            #--- Update External Tbet (Tbcm) - from neighbor cells (equation of Fas and Fas*)-------
            externalTbet=0 
            cellNeighborList=CellNeighborListAuto(self.nTrackerPlugin, cell)	 
            for neighborSurfaceData in cellNeighborList:
                if neighborSurfaceData.neighborAddress:    
                    externalTbet+=float(bionetAPI.getBionetworkValue('Intra_Tb', neighborSurfaceData.neighborAddress.id))		
            bionetAPI.setBionetworkValue('Intra_Tbcm', externalTbet, cell.id)
            #------------------------


    
#    	field=CompuCell.getConcentrationField(self.simulator, 'IL2')
#       pt=CompuCell.Point3D()
#                
#        if field:
#            try:                
#                IL2_output=open(str(os.path.dirname(os.path.abspath(__file__))) + '/Output/2/field_IL2.txt', 'a') 
#            except IOError:
#                print 'Could not open file ', IL2_output, ' for writing. Check if you have necessary permissions'
#            
#            if mcs%60 == 0:
#                for i in xrange(self.dim.x):
#                    for j in xrange(self.dim.y):
#                        for k in xrange(self.dim.z):
#                            pt.x=i
#                            pt.y=j
#                            pt.z=k
#                            #m=str(mcs)+' '+str(pt.x)+' '+str(pt.y)+' '+str(pt.z)+' '+str(field.get(pt))
#                            m=str(mcs)+' '+str(field.get(pt))
#                            IL2_output.write('%s\n' % (m))
#        
#                IL2_output.close()    


class GrowthSteppable(SteppableBasePy):
    def __init__(self, _simulator, _frequency=1):
        SteppableBasePy.__init__(self, _simulator, _frequency)
        
    
    def start(self):
        #Le choix fait, a le fin du .xml, de commencer
        #par une repartiton uniforme de cellules naives rectangulaires est d abbord applique. Puis cette fonction
        #permet de choisir (parmi toutes les cellules rectangulaires crees, qui sont plus nombreuses que 33)
        # 33 cellules qui vont survivre. Puis parmi ces initAll=33 naives on en choisit initAPC=3 pour devenit des APC.
	##-- Use the defined number of initial cells by killing the rest
	##-- Use the defined number of initial cells by killing the rest
	initList = xrange(1, len(self.cellList)+1) #cree une liste qui va de  jusqu'a [nombre de cellules]. A cette etape le nombre de cellule est > initALL car on initialise la grille
										  #avec bcp de cellules
	subSet = sample(initList, initAll) # a mon avis on tire initALL (ie 33) nombres dans initList.
	
	for cell in self.cellList:
	    if cell.id not in subSet:
		self.deleteCell(cell)
		self.cleanDeadCells()
	
	APCList = sample(subSet, initAPC)
	for cell in self.cellList:
	    if cell.id in APCList:
		cell.type = 1
	
	#------------Initialize a cell profile ------------------------# 
	#for cell in self.cellList:
	#    if cell.type == 2:
	#	profile=open(str(os.path.dirname(os.path.abspath(__file__))) + '/Output/2/'+str(cell.id) + '.csv', 'wb')  
	#	wr = csv.writer(profile, delimiter=';', lineterminator='\n', quoting=csv.QUOTE_MINIMAL)
	#	wr.writerow(['Hrs', 'ID', 'Type', 'R' 'LR', 'Tbet', 'Fss', 'Cap', 'IL2cm'])
	#	profile.close()

	    
    def step(self, mcs):
        for cell in self.cellList:
            cell.targetVolume+=1.0		
       
        
class MitosisSteppable(MitosisSteppableBase):
    def __init__(self, _simulator, _frequency=1):
        MitosisSteppableBase.__init__(self, _simulator, _frequency)
	self.cellList=CellList(self.inventory)
		
    def start(self):
	#---- Initialize contact files --------------------------------------                
	#diffFile=open(str(os.path.dirname(os.path.abspath(__file__))) + '/Output/DifferentiationTimen.csv', 'wb')  
	#wr1 = csv.writer(diffFile, delimiter=';', lineterminator='\n', quoting=csv.QUOTE_MINIMAL)
	#wr1.writerow(['Cell_ID', 'Diff duration'])
	#diffFile.close()
	
        for cell in self.cellList:
            if cell: 
                dictionaryAttrib=CompuCell.getPyAttrib(cell)
                
		# A boolen var to identify T-DC contact
		dictionaryAttrib['contact_APC'] = 0
		if cell.type == 2:
		    dictionaryAttrib['contact_duration'] = 0
		    dictionaryAttrib['differentiation_duration'] = 0
		
		# Initiate life span of APC
		if cell.type == 1:
		    #dictionaryAttrib['APC_span'] = int(gauss(span_APC_mean, span_APC_sd))
			dictionaryAttrib['APC_span'] = int(uniform(span_APC_mean-span_APC_sd,span_APC_mean+span_APC_sd))
		
		# Set up cell cycle timer for Activated and Effector
                dictionaryAttrib['tick']=0
		dictionaryAttrib['cycle_ActivatedT']=int(uniform(cycle_ActivatedT_mean-cycle_range, cycle_ActivatedT_mean+cycle_range))
		
#		dictionaryAttrib['cycle_EffectorT']=int(uniform(cycle_EffectorT_mean-cycle_range, cycle_EffectorT_mean+cycle_range))
                
		# Record division times   
		dictionaryAttrib['num_of_divisions'] = 0
		
		# Initiate threshold range for IL2R*, Tbet
		dictionaryAttrib['LR_th']=LR_th#uniform(LR_th_lo, LR_th_hi)
		dictionaryAttrib['Tbet_th']=Tbet_th#uniform(Tbet_th-Tbet_sd, Tbet_th+Tbet_sd) 
		dictionaryAttrib['Prox_Dist']=0
					
    def step(self, mcs):	
        cells_to_divide=[]
	    
        for cell in self.cellList:
            dictionaryAttrib=CompuCell.getPyAttrib(cell)
	    #-- APC: die by aging
	    if cell.type == 1:
		dictionaryAttrib[cell.id]=mcs
		if dictionaryAttrib[cell.id]>dictionaryAttrib['APC_span']:
		    cell.type = 7
            		
	    #-- Pre-Activated cells: no divisions, with lifespan limit? Caspase-dependent apoptosis ----
	    #if cell.type == 3:
	        #if dictionaryAttrib[cell.id]>lifespan:
	        #    cell.type = 7
		    
	    #-- Activated cells: divisions with cycle, no life span limit, Caspase-dependent apoptosis  ----
	    if cell.type in [4,5]: #effecteurs et activees ont le meme cycle
	        dictionaryAttrib['tick']+=1
	        if dictionaryAttrib['tick']>dictionaryAttrib['cycle_ActivatedT']: 
	        	Eomes = bionetAPI.getBionetworkValue('Intra_Eomes', cell.id)
	        	if (Eomes > Eomes_th):
	        		cell.type=6
	        	else:
	        	    cells_to_divide.append(cell)
	        	    output_cellType=open(str(os.path.dirname(os.path.abspath(__file__))) + '/Output/DivisionTimes.csv', 'a')
	        	    wr = csv.writer(output_cellType, delimiter=';', lineterminator='\n', quoting=csv.QUOTE_ALL)
	        	    wr.writerow([int(mcs/60),dictionaryAttrib['tick']/60 ])
	        	    output_cellType.close()

	    # #-- Effector cells: divisions with cycle, no life span limit, Caspase-dependent apoptosis ----
	    # if cell.type == 5:
	        # dictionaryAttrib['tick']+=1
	        # if dictionaryAttrib['tick']>dictionaryAttrib['cycle_EffectorT']:
		
		# #if dictionaryAttrib['num_of_divisions']>max_number_of_divisions_Activated:
	    	# #	cell.type = 7
	    	# #else:
		    # cells_to_divide.append(cell)
                 
        for cell in cells_to_divide:
            self.divideCellRandomOrientation(cell)

    def updateAttributes(self):	
        childCell=self.mitosisSteppable.childCell
        parentCell=self.mitosisSteppable.parentCell
        
        dictionaryAttrib_P=CompuCell.getPyAttrib(parentCell)
	dictionaryAttrib_C=CompuCell.getPyAttrib(childCell)
	
	dictionaryAttrib_P['contact_APC']=0
        dictionaryAttrib_C['contact_APC']=0

        dictionaryAttrib_P['tick']=0
        dictionaryAttrib_C['tick']=0
		
	dictionaryAttrib_P['num_of_divisions']+=1
	dictionaryAttrib_C['num_of_divisions']=dictionaryAttrib_P['num_of_divisions']
	
	mean_cycle=360+1680*dictionaryAttrib_P['num_of_divisions']*dictionaryAttrib_P['num_of_divisions']/(dictionaryAttrib_P['num_of_divisions']*dictionaryAttrib_P['num_of_divisions']+100)
	dictionaryAttrib_P['cycle_ActivatedT']=int(uniform(mean_cycle-cycle_range, mean_cycle+cycle_range))
	dictionaryAttrib_C['cycle_ActivatedT']=int(uniform(mean_cycle-cycle_range, mean_cycle+cycle_range))
	# dictionaryAttrib_P['cycle_EffectorT']=int(uniform(cycle_EffectorT_mean-cycle_range, cycle_EffectorT_mean+cycle_range))
	# dictionaryAttrib_C['cycle_EffectorT']=int(uniform(cycle_EffectorT_mean-cycle_range, cycle_EffectorT_mean+cycle_range))
	# pas de duree de cycle pour les memoires.
	
	dictionaryAttrib_P['LR_th']=LR_th#uniform(LR_th_lo, LR_th_hi) 
	dictionaryAttrib_C['LR_th']=LR_th#uniform(LR_th_lo, LR_th_hi)
	
	dictionaryAttrib_P['Tbet_th']=Tbet_th#uniform(Tbet_th-Tbet_sd, Tbet_th+Tbet_sd)  
	dictionaryAttrib_C['Tbet_th']=Tbet_th#uniform(Tbet_th-Tbet_sd, Tbet_th+Tbet_sd)
	
	dictionaryAttrib_P['Eomes_th']=Eomes_th
	dictionaryAttrib_C['Eomes_th']=Eomes_th
	
	
	if parentCell.type == 4:
	    dictionaryAttrib_C['differentiation_duration'] = dictionaryAttrib_P['differentiation_duration']  
                        
        childCell.targetVolume=parentCell.targetVolume
        childCell.lambdaVolume=parentCell.lambdaVolume
        childCell.type = parentCell.type
        r=750/3
        theta=6.28318*random()
        childCell.lambdaVecX=r*math.cos(theta)
        childCell.lambdaVecY=r*math.sin(theta)	
	
	bionetAPI.copyBionetworkFromParent( parentCell, childCell)
	#print '--------- Division type:' + str(parentCell.type) + '---------'
	#-----------------------------------------------------
	# Asymmetrically assign molecules to daughter cells              
        currentR=bionetAPI.getBionetworkValue('Intra_R', parentCell.id)
        currentLR=bionetAPI.getBionetworkValue('Intra_LR', parentCell.id)
        currentTbet=bionetAPI.getBionetworkValue('Intra_Tb', parentCell.id)
        currentFass=bionetAPI.getBionetworkValue('Intra_Fass', parentCell.id)
        currentCasp=bionetAPI.getBionetworkValue('Intra_Cap', parentCell.id)
        currentEomes=bionetAPI.getBionetworkValue('Intra_Eomes',parentCell.id)
        #if parentCell.type == 4:
        ratio_1=float(uniform(0.9, 1.1))
        ratio_2=float(1.0+(1.0-ratio_1))
        ratio_3=float(uniform(0.9, 1.1))
        ratio_4=float(1.0+(1.0-ratio_3))
        ratio_5=float(uniform(0.9, 1.1))
        ratio_6=float(1.0+(1.0-ratio_5))
        ratio_7=float(uniform(0.9, 1.1))
        ratio_8=float(1.0+(1.0-ratio_7))
        ratio_9=float(uniform(0.9, 1.1))
        ratio_10=float(1.0+(1.0-ratio_9))
       # else:			
        #    ratio_1=float(uniform(0.8, 1.2))
        #    ratio_2=float(1.0+(1.0-ratio_1))
        #    ratio_3=float(uniform(0.8, 1.2))
        #    ratio_4=float(1.0+(1.0-ratio_3))             
        #    ratio_5=float(uniform(0.8, 1.2))
        #    ratio_6=float(1.0+(1.0-ratio_5))
        #    ratio_7=float(uniform(0.8, 1.2))
        #    ratio_8=float(1.0+(1.0-ratio_7))
        #    ratio_9=float(uniform(0.8, 1.2)
        #    ratio_10=float(1.0+(1.0-ratio_9))
			
        bionetAPI.setBionetworkValue('Intra_R', ratio_1*currentR, parentCell.id)
        bionetAPI.setBionetworkValue('Intra_R', ratio_2*currentR, childCell.id)
    
        bionetAPI.setBionetworkValue('Intra_LR', ratio_3*currentLR, parentCell.id)
        bionetAPI.setBionetworkValue('Intra_LR', ratio_4*currentLR, childCell.id)
                
        bionetAPI.setBionetworkValue('Intra_Fass', ratio_5*currentFass, parentCell.id)
        bionetAPI.setBionetworkValue('Intra_Fass', ratio_6*currentFass, childCell.id)
        
        bionetAPI.setBionetworkValue('Intra_Cap', ratio_7*currentCasp, parentCell.id)
        bionetAPI.setBionetworkValue('Intra_Cap', ratio_8*currentCasp, childCell.id)
		
        bionetAPI.setBionetworkValue('Intra_Eomes', ratio_9*currentEomes, parentCell.id)
        bionetAPI.setBionetworkValue('Intra_Eomes', ratio_10*currentEomes, childCell.id)
		
		
        #  for Tbet asymmetric division, some extreme Polarization is observed
	if parentCell.type == 4 and dictionaryAttrib_P['num_of_divisions']==1:
		ratio_1=float(uniform(0.5, 1))
		ratio_2=float(1.0+(1.0-ratio_1))
		dictionaryAttrib_P['Prox_Dist']=2
		dictionaryAttrib_C['Prox_Dist']=1
		
	else:
		ratio_1=float(uniform(0.9, 1.1))
		ratio_2=float(1.0+(1.0-ratio_1))
		dictionaryAttrib_C['Prox_Dist']=dictionaryAttrib_P['Prox_Dist']

        bionetAPI.setBionetworkValue('Intra_Tb', ratio_1*currentTbet, parentCell.id)
        bionetAPI.setBionetworkValue('Intra_Tb', ratio_2*currentTbet, childCell.id)
	
	#print "Parents" + "Ratio 1" + str(ratio1) + str(bionetAPI.getBionetworkValue('Intra_Tb', parentCell.id))
	#print "Child" + "Ratio 2" + str(ratio2) + str(bionetAPI.getBionetworkValue('Intra_Tb', childCell.id))
			
	#if parentCell.type == 5 and (currentEomes>Eomes_th) and (bionetAPI.getBionetworkValue('Intra_Tb', parentCell.id) < Tb_star):
		#parentCell.type = 6
	#if childCell.type == 5 and (currentEomes > Eomes_th) and (bionetAPI.getBionetworkValue('Intra_Tb', childCell.id) < Tb_star):
	    #childCell.type = 6
	# Decision for activated phenotype differentiating into 
	if parentCell.type == 4:
		ParentTb = bionetAPI.getBionetworkValue('Intra_Tb', parentCell.id)
		ChildTb = bionetAPI.getBionetworkValue('Intra_Tb', childCell.id)
		if ParentTb > Tbet_th: #sinon, le type reste 4
			parentCell.type = 5
		if ChildTb > Tbet_th: #sinon, le type reste 4
			childCell.type = 5
		
	    
	    #diffFile=open(str(os.path.dirname(os.path.abspath(__file__))) + '/Output/DifferentiationTimen.csv', 'a')  
	    #wr = csv.writer(diffFile, delimiter=';', lineterminator='\n', quoting=csv.QUOTE_MINIMAL)
	    #wr.writerow([str(parentCell.id), str(dictionaryAttrib_P['differentiation_duration'])])
	    #diffFile.close()


	# Remarque, il est important de placer les deux "if celltype=5 blabla" avant les deux "if celltype=4 blabla" car dans le cas contraire on peut
	# passer de Activee a Memoire
	    #diffFile=open(str(os.path.dirname(os.path.abspath(__file__))) + '/Output/DifferentiationTimen.csv', 'a')  
	    #wr = csv.writer(diffFile, delimiter=';', lineterminator='\n', quoting=csv.QUOTE_MINIMAL)
	    #wr.writerow([str(childCell.id), str(dictionaryAttrib_C['differentiation_duration'])])
	    #diffFile.close()  
	
	                       
class MotilitySteppable(SteppableBasePy):
    def __init__(self, _simulator, _frequency=1):
        SteppableBasePy.__init__(self, _simulator, _frequency)
        self.simulator=_simulator
        self.inventory=self.simulator.getPotts().getCellInventory()
        self.cellList=CellList(self.inventory)
        self.nTrackerPlugin=CompuCell.getNeighborTrackerPlugin()		
        
    def start(self):        
        for cell in self.cellList:
            
	    if cell.type == 1:#-- APC                
                r=75/3 # highest_velocity 
                theta=6.28318*random()
                cell.lambdaVecX=r*math.cos(theta)
                cell.lambdaVecY=r*math.sin(theta)
             
	    elif cell.type>1: # T cells                 
                r=750/3 # highest_velocity 
                theta=6.28318*random()
                cell.lambdaVecX=r*math.cos(theta)
                cell.lambdaVecY=r*math.sin(theta)

    def step(self, mcs):
        nTrackerAccessor=self.nTrackerPlugin.getNeighborTrackerAccessorPtr()
       
        for cell in self.cellList:
	    flag=0
	    if mcs%5 == 0 and random()<0.50:
		flag=1
	    
            if cell.type == 1: # APC             		
               r=75/3
               if flag == 1:
                   theta=6.28318*random()
                   cell.lambdaVecX=r*math.cos(theta)
                   cell.lambdaVecY=r*math.sin(theta)
	    #-------------------------
	   
                        
	    # Weak TCR engagement: trasient T-APC contact by keeping pre-Activate T cell migrating normally		    
            if cell.type in [2,4,5,6,7]: 
                r=750/3
                if flag == 1:
                    theta=6.28318*random()
                    cell.lambdaVecX=r*math.cos(theta)
                    cell.lambdaVecY=r*math.sin(theta)
		
		cellNeighborList=CellNeighborListAuto(self.nTrackerPlugin, cell)	 
		for neighborSurfaceData in cellNeighborList:
                   if neighborSurfaceData.neighborAddress:    
                        if neighborSurfaceData.neighborAddress.type == 1:
			    theta=6.28318*random()
			    cell.lambdaVecX=r*math.cos(theta)
			    cell.lambdaVecY=r*math.sin(theta)
	    
	     #-- Strong TCR engagement: stable T-APC contact by slowing pre-Activated cell migration: r = 0
	    elif cell.type == 3: # Pre-Activated
		r=750/3
		cellNeighborList=CellNeighborListAuto(self.nTrackerPlugin, cell)	 
		for neighborSurfaceData in cellNeighborList:
                   if neighborSurfaceData.neighborAddress:    
                        if neighborSurfaceData.neighborAddress.type == 1:
                            r=0
                theta=6.28318*random()
                cell.lambdaVecX=r*math.cos(theta)
                cell.lambdaVecY=r*math.sin(theta)
					          

class ConstraintInitializerSteppable(SteppableBasePy):
    def __init__(self, _simulator, _frequency=1):
        SteppableBasePy.__init__(self, _simulator, _frequency)
        self.connectivityLocalFlexPlugin=CompuCell.getConnectivityLocalFlexPlugin()
         
    def start(self):
        pass
        
    def step(self, mcs):
        for cell in self.cellList:
	    if cell:
		self.connectivityLocalFlexPlugin.setConnectivityStrength(cell, 500000)
                        	
            if cell.type == 1: #-- APC
                cell.targetVolume=140.0
                cell.lambdaVolume=50.0
		self.connectivityLocalFlexPlugin.setConnectivityStrength(cell, 1000000000)
				
            elif cell.type in range(2,7): #Attention! range(2,7) signifie [2,3,4,5,6] ! 
                cell.targetVolume=9.0
                cell.lambdaVolume=30.0
                cell.targetSurface=12		 # pour empecher les cas ou une cellule s'allonge et englobe une autre.
                cell.lambdaSurface=30                      
                if cell.type == 3:
                    cell.lambdaSurface=0         # si on l'applique aux pre-activees, elles ont tendance a perdre l'APC car epousent mal la forme de leur surface.                
            elif cell.type == 7: #-- necrotic
                if cell.targetVolume > 2.0:
		    cell.targetVolume -= 1.05 # slow decaying per step
		else:
		    cell.targetVolume = 0
		    cell.targetSurface = 0
		    cell.lambdaVolume=10000.0

        
class PlotsSteppable(SteppableBasePy):
    def __init__(self, _simulator, _frequency=1):
        SteppableBasePy.__init__(self, _simulator, _frequency)
        self.simulator=_simulator
        self.inventory=self.simulator.getPotts().getCellInventory()
        self.cellList=CellList(self.inventory)
        self.nTrackerPlugin=CompuCell.getNeighborTrackerPlugin()
        self.connectivityLocalFlexPlugin=CompuCell.getConnectivityLocalFlexPlugin()
        self.pixelTrackerPlugin=CompuCell.getPixelTrackerPlugin()
      
    def start(self):	
	#---- Initialize output files --------------------------------------      
	output_cellType=open(str(os.path.dirname(os.path.abspath(__file__))) + '/Output/data.csv', 'wb')  
	wr = csv.writer(output_cellType, delimiter=';', lineterminator='\n', quoting=csv.QUOTE_MINIMAL)
	wr.writerow(['Hr', 'Total', 'Naive', 'pre-A', 'N+PA','Activated', 'Effector', 'A+E', 'Memory', 'Apoptosis', 'R', 'LR', 'Tbet', 'Fass', 'Cap', 'Eomes', 'IL2cm','Prox','Dist'])
	output_cellType.close()
	output_concentrations=open(str(os.path.dirname(os.path.abspath(__file__))) + '/Output/concentrations.csv', 'wb')  
	wr = csv.writer(output_concentrations, delimiter=';', lineterminator='\n', quoting=csv.QUOTE_MINIMAL)
	wr.writerow(['Mcs', 'id', 'type', 'R', 'LR', 'Tbet', 'Fass', 'Cap', 'Eomes', 'IL2cm','NumOfDiv'])
	output_concentrations.close()
	output_cellType=open(str(os.path.dirname(os.path.abspath(__file__))) + '/Output/DivisionTimes.csv', 'wb')  
	wr = csv.writer(output_cellType, delimiter=';', lineterminator='\n', quoting=csv.QUOTE_MINIMAL)
	wr.writerow(['Temps','duree cycle'])
	output_cellType.close()
    def step(self, mcs):        
        numberOfAPC=0
	numberOfAllT=0
        numberOfNaive=0
        numberOfpreActivated=0
        numberOfActivated=0
        numberOfEffector=0
        numberOfMemory=0   
        NumberOfDist=0
        NumberOfProx=0
        global numberOfApoptosis

		


	Total_R=0
        Total_LR=0
	Total_Tbet=0
	Total_Fass=0
	Total_Cap=0
	Total_Eomes=0	
	Total_IL2cm=0
                
	for cell in self.cellList:
	    if cell.type == 1:#-- APC
		numberOfAPC += 1
	    
	    if cell.type in range(2,7): #Attention! range(2,7) signifie [2,3,4,5,6] ! 
		numberOfAllT += 1	
		Total_R+=float(bionetAPI.getBionetworkValue('Intra_R', cell.id))
		Total_LR+=float(bionetAPI.getBionetworkValue('Intra_LR', cell.id))
		Total_Tbet+=float(bionetAPI.getBionetworkValue('Intra_Tb', cell.id))
		Total_Fass+=float(bionetAPI.getBionetworkValue('Intra_Fass', cell.id))
		Total_Cap+=float(bionetAPI.getBionetworkValue('Intra_Cap', cell.id))
		Total_Eomes+=float(bionetAPI.getBionetworkValue('Intra_Eomes', cell.id))
		Total_IL2cm+=float(bionetAPI.getBionetworkValue('Intra_IL2cm', cell.id))
		Tbet = bionetAPI.getBionetworkValue('Intra_Tb', cell.id)
		dictionaryAttrib=CompuCell.getPyAttrib(cell)
		if dictionaryAttrib['Prox_Dist']==1:
			NumberOfProx+=1
		if dictionaryAttrib['Prox_Dist']==2:
			NumberOfDist+=1		
	    
		if cell.type == 2:#-- Naive cells
		    numberOfNaive+=1
		    
		if cell.type == 3:#-- pre-Activated
		    numberOfpreActivated+=1
	    	                  
		if cell.type == 4:#-- Activated
		    numberOfActivated+=1

	                    
		if cell.type == 5: #-- Effector 
		    numberOfEffector+=1
					
		if cell.type == 6: #-- Memory
		    numberOfMemory+=1

					
	    if cell.type == 7:
		#numberOfAllT+=1
	        numberOfApoptosis+=1
	        self.deleteCell(cell)
	        self.cleanDeadCells()
		
	if numberOfAllT == 0:
		numberOfAllT = 1
		#Permet d'eviter la division par 0.
	#---------------------------------------------------------
	#---------------------------------------------------------
	#-- Write in output file every 3hr (540 MCS)
	

	

	if mcs%(180) == 0:
	    output_cellType=open(str(os.path.dirname(os.path.abspath(__file__))) + '/Output/data.csv', 'a')
	    wr = csv.writer(output_cellType, delimiter=';', lineterminator='\n', quoting=csv.QUOTE_ALL)
	    wr.writerow([int(mcs/60), numberOfAllT, numberOfNaive, numberOfpreActivated, numberOfNaive+numberOfpreActivated,numberOfActivated, numberOfEffector, numberOfActivated+numberOfEffector, numberOfMemory,    numberOfApoptosis, \
		float(Total_R/numberOfAllT), float(Total_LR/numberOfAllT), float(Total_Tbet/numberOfAllT),\
		float(Total_Fass/numberOfAllT), float(Total_Cap/numberOfAllT), float(Total_Eomes/numberOfAllT), float(Total_IL2cm/numberOfAllT),NumberOfProx,NumberOfDist])
	    output_cellType.close()
	if mcs %(1000) == 0:
	    for cell in self.cellList:
		   if cell.type in [2,3,4,5,6]:
		    output_concentrations=open(str(os.path.dirname(os.path.abspath(__file__))) + '/Output/concentrations.csv', 'a')
		    wr = csv.writer(output_concentrations, delimiter=';', lineterminator='\n', quoting=csv.QUOTE_ALL)
		    dictionaryAttrib=CompuCell.getPyAttrib(cell)
		    wr.writerow([mcs, cell.id, cell.type, float(bionetAPI.getBionetworkValue('Intra_R', cell.id)), float(bionetAPI.getBionetworkValue('Intra_LR', cell.id)), float(bionetAPI.getBionetworkValue('Intra_Tb', cell.id)), float(bionetAPI.getBionetworkValue('Intra_Fass', cell.id)), float(bionetAPI.getBionetworkValue('Intra_Cap', cell.id)), float(bionetAPI.getBionetworkValue('Intra_Eomes', cell.id)), float(bionetAPI.getBionetworkValue('Intra_IL2cm', cell.id)),dictionaryAttrib['num_of_divisions']])
		    output_concentrations.close()
