# Supplementary material for: Model-Based Assessment of the Role of Uneven Partitioning of Molecular Content on Heterogeneity and Regulation of Differentiation in CD8 T-Cell Immune Responses
Source: Front Immunol. 2019 Feb 19;10:230. doi: 10.3389/fimmu.2019.00230 (PMC6392104; doi:10.3389/fimmu.2019.00230)
Supplement: Supplementary File 2 — CompuCell3D simulation files used to generate the results presented in this manuscript. [file Data_Sheet_2.ZIP › Compucell3D file/Simulation/Intracellular/ImmuneIntraEomes_v3.3.sbml]

<?xml version="1.0" encoding="UTF-8"?>
<sbml xmlns="http://www.sbml.org/sbml/level2/version4" level="2" version="4">
  <model id="Immune" name="Immune">
    <listOfCompartments>
      <compartment id="compartment" size="1"/>
    </listOfCompartments>
    <listOfSpecies>
      <species id="X0" compartment="compartment" initialConcentration="0" boundaryCondition="true"/>
      <species id="X1" compartment="compartment" initialConcentration="0" boundaryCondition="true"/>
      <species id="X2" compartment="compartment" initialConcentration="0" boundaryCondition="true"/>
      <species id="X3" compartment="compartment" initialConcentration="0" boundaryCondition="true"/>
      <species id="X4" compartment="compartment" initialConcentration="0" boundaryCondition="true"/>
      <species id="X5" compartment="compartment" initialConcentration="0" boundaryCondition="true"/>
      <species id="X6" compartment="compartment" initialConcentration="0" boundaryCondition="true"/>
      <species id="X7" compartment="compartment" initialConcentration="0" boundaryCondition="true"/>
      <species id="X8" compartment="compartment" initialConcentration="0" boundaryCondition="true"/>
      <species id="X9" compartment="compartment" initialConcentration="0" boundaryCondition="true"/>
      <species id="X10" compartment="compartment" initialConcentration="0" boundaryCondition="true"/>
	  <species id="X11" compartment="compartment" initialConcentration="0" boundaryCondition="true"/>
	  <species id="X12" compartment="compartment" initialConcentration="0" boundaryCondition="true"/>
      <species id="IL2cm" compartment="compartment" initialConcentration="0" boundaryCondition="false"/>
      <species id="R" compartment="compartment" initialConcentration="0" boundaryCondition="false"/>
      <species id="LR" compartment="compartment" initialConcentration="0" boundaryCondition="false"/>
      <species id="Tb" compartment="compartment" initialConcentration="0" boundaryCondition="false"/>
      <species id="Fass" compartment="compartment" initialConcentration="0" boundaryCondition="false"/>
      <species id="Cap" compartment="compartment" initialConcentration="0" boundaryCondition="false"/>
	  <species id="Eomes" compartment="compartment" initialConcentration="0" boundaryCondition="false"/>
    </listOfSpecies>
    <listOfParameters>
      <parameter id="fAPC" value="0" constant="true"/>
      <parameter id="lambdaR1" value="0.58" constant="true"/>
      <parameter id="muIL2m" value="0.12" constant="true"/>
      <parameter id="lambdaR2" value="0.007" constant="true"/>
      <parameter id="muIL2p" value="6000000" constant="true"/>
      <parameter id="kR" value="0.0077" constant="true"/>
      <parameter id="ke" value="0.0154" constant="true"/>
      <parameter id="lambdaT1" value="0.07" constant="true"/>
      <parameter id="lambdaT2" value="0.06175" constant="true"/>
      <parameter id="lambdaT3" value="35" constant="true"/>
      <parameter id="kT" value="0.00050635" constant="true"/>
      <parameter id="H" value="0" constant="true"/>
      <parameter id="muFp" value="0.0002" constant="true"/>
      <parameter id="Tbcm" value="0" constant="true"/>
      <parameter id="lambdaF" value="4.2e-005" constant="true"/>
      <parameter id="kFs" value="0.003" constant="true"/>
      <parameter id="muFm" value="0.004" constant="true"/>
      <parameter id="lambdaC1" value="0.096" constant="true"/>
      <parameter id="lambdaC2" value="0.07" constant="true"/>
      <parameter id="lambdaC3" value="0.23" constant="true"/>
      <parameter id="lambdaC4" value="1.4" constant="true"/>
      <parameter id="kc" value="0.0038" constant="true"/>
	  <parameter id="G" value="0" constant="true"/>
	  <parameter id="lambdaE1" value="0.001" constant="true"/>
	  <parameter id="lambdaE2" value="0.073" constant="true"/>
	  <parameter id="lambdaE3" value="0.06" constant="true"/>
	  <parameter id="lambdaE4" value="0.09" constant="true"/>
	  <parameter id="lambdaE7" value="0.035" constant="true"/>
	  <parameter id="lambdaE5" value="20" constant="true"/>
	  <parameter id="lambdaE6" value="10" constant="true"/>
	  <parameter id="kE" value="0.0035" constant="true"/>
	  <parameter id="n" value="3" constant="true"/>
    </listOfParameters>
    <listOfReactions>
      <reaction id="v1" reversible="false">
        <listOfReactants>
          <speciesReference species="X1" stoichiometry="1"/>
        </listOfReactants>
        <listOfProducts>
          <speciesReference species="R" stoichiometry="1"/>
        </listOfProducts>
        <listOfModifiers>
          <modifierSpeciesReference species="LR"/>
          <modifierSpeciesReference species="LR"/>
        </listOfModifiers>
        <kineticLaw>
          <math xmlns="http://www.w3.org/1998/Math/MathML">
            <apply>
              <plus/>
              <apply>
                <times/>
                <ci> lambdaR1 </ci>
                <ci> fAPC </ci>
              </apply>
              <apply>
                <times/>
                <apply>
                  <plus/>
                  <ci> muIL2m </ci>
                  <ci> lambdaR2 </ci>
                </apply>
                <ci> LR </ci>
              </apply>
			  <apply>
				<times/>
				<ci>lambdaE1 </ci>
				<ci> Eomes </ci>
			  </apply>
            </apply>
          </math>
        </kineticLaw>
      </reaction>
      <reaction id="v2" reversible="false">
        <listOfReactants>
          <speciesReference species="R" stoichiometry="1"/>
        </listOfReactants>
        <listOfProducts>
          <speciesReference species="X2" stoichiometry="1"/>
        </listOfProducts>
        <listOfModifiers>
          <modifierSpeciesReference species="IL2cm"/>
          <modifierSpeciesReference species="IL2cm"/>
        </listOfModifiers>
        <kineticLaw>
          <math xmlns="http://www.w3.org/1998/Math/MathML">
            <apply>
              <plus/>
              <apply>
                <times/>
                <ci> muIL2p </ci>
                <ci> IL2cm </ci>
                <ci> R </ci>
              </apply>
              <apply>
                <times/>
                <ci> kR </ci>
                <ci> R </ci>
              </apply>
            </apply>
          </math>
        </kineticLaw>
      </reaction>
      <reaction id="v3" reversible="false">
        <listOfReactants>
          <speciesReference species="X3" stoichiometry="1"/>
        </listOfReactants>
        <listOfProducts>
          <speciesReference species="LR" stoichiometry="1"/>
        </listOfProducts>
        <listOfModifiers>
          <modifierSpeciesReference species="IL2cm"/>
          <modifierSpeciesReference species="IL2cm"/>
          <modifierSpeciesReference species="R"/>
          <modifierSpeciesReference species="R"/>
        </listOfModifiers>
        <kineticLaw>
          <math xmlns="http://www.w3.org/1998/Math/MathML">
            <apply>
              <times/>
              <ci> muIL2p </ci>
              <ci> IL2cm </ci>
              <ci> R </ci>
            </apply>
          </math>
        </kineticLaw>
      </reaction>
      <reaction id="v4" reversible="false">
        <listOfReactants>
          <speciesReference species="LR" stoichiometry="1"/>
        </listOfReactants>
        <listOfProducts>
          <speciesReference species="X4" stoichiometry="1"/>
        </listOfProducts>
        <kineticLaw>
          <math xmlns="http://www.w3.org/1998/Math/MathML">
            <apply>
              <plus/>
              <apply>
                <times/>
                <ci> muIL2m </ci>
                <ci> LR </ci>
              </apply>
              <apply>
                <times/>
                <ci> ke </ci>
                <ci> LR </ci>
              </apply>
            </apply>
          </math>
        </kineticLaw>
      </reaction>
      <reaction id="v5" reversible="false">
        <listOfReactants>
          <speciesReference species="X5" stoichiometry="1"/>
        </listOfReactants>
        <listOfProducts>
          <speciesReference species="Tb" stoichiometry="1"/>
        </listOfProducts>
        <kineticLaw>
          <math xmlns="http://www.w3.org/1998/Math/MathML">
            <apply>
              <plus/>
              <apply>
                <times/>
                <ci> lambdaT1 </ci>
                <ci> fAPC </ci>
              </apply>
              <apply>
                <divide/>
                <apply>
                  <times/>
                  <ci> lambdaT2 </ci>
				  <apply>
					<power/>
					<ci> Tb </ci>
					<ci> n </ci>
				  </apply>
                </apply>
                <apply>
                  <plus/>
				  <apply>
				    <power/>
                    <ci> lambdaT3 </ci>
					<ci> n </ci>
				  </apply>
				  <apply>
				    <power/>
                    <ci> Tb </ci>
					<ci> n </ci>
				  </apply>	
                </apply>
              </apply>
            </apply>
          </math>
        </kineticLaw>
      </reaction>
      <reaction id="v6" reversible="false">
        <listOfReactants>
          <speciesReference species="Tb" stoichiometry="1"/>
        </listOfReactants>
        <listOfProducts>
          <speciesReference species="X6" stoichiometry="1"/>
        </listOfProducts>
        <kineticLaw>
          <math xmlns="http://www.w3.org/1998/Math/MathML">
            <apply>
              <times/>
              <ci> kT </ci>
              <ci> Tb </ci>
            </apply>
          </math>
        </kineticLaw>
      </reaction>
      <reaction id="v7" reversible="false">
        <listOfReactants>
          <speciesReference species="X7" stoichiometry="1"/>
        </listOfReactants>
        <listOfProducts>
          <speciesReference species="Fass" stoichiometry="1"/>
        </listOfProducts>
        <kineticLaw>
          <math xmlns="http://www.w3.org/1998/Math/MathML">
            <apply>
              <times/>
              <ci> H </ci>
              <ci> muFp </ci>
              <ci> Tbcm </ci>
              <apply>
                <minus/>
                <apply>
                  <divide/>
                  <ci> lambdaF </ci>
                  <ci> kFs </ci>
                </apply>
                <ci> Fass </ci>
              </apply>
            </apply>
          </math>
        </kineticLaw>
      </reaction>
      <reaction id="v8" reversible="false">
        <listOfReactants>
          <speciesReference species="Fass" stoichiometry="1"/>
        </listOfReactants>
        <listOfProducts>
          <speciesReference species="X8" stoichiometry="1"/>
        </listOfProducts>
        <kineticLaw>
          <math xmlns="http://www.w3.org/1998/Math/MathML">
            <apply>
              <plus/>
              <apply>
                <times/>
                <ci> muFm </ci>
                <ci> Fass </ci>
              </apply>
              <apply>
                <times/>
                <ci> kFs </ci>
                <ci> Fass </ci>
              </apply>
            </apply>
          </math>
        </kineticLaw>
      </reaction>
      <reaction id="v9" reversible="false">
        <listOfReactants>
          <speciesReference species="X9" stoichiometry="1"/>
        </listOfReactants>
        <listOfProducts>
          <speciesReference species="Cap" stoichiometry="1"/>
        </listOfProducts>
        <listOfModifiers>
          <modifierSpeciesReference species="LR"/>
          <modifierSpeciesReference species="LR"/>
          <modifierSpeciesReference species="Fass"/>
          <modifierSpeciesReference species="Fass"/>
        </listOfModifiers>
        <kineticLaw>
          <math xmlns="http://www.w3.org/1998/Math/MathML">
            <apply>
              <plus/>
              <apply>
                <times/>
                <ci> lambdaC1 </ci>
                <ci> G </ci>
                <apply>
                  <divide/>
                  <cn type="integer"> 1 </cn>
                  <apply>
                    <plus/>
                    <cn type="integer"> 1 </cn>
                    <apply>
                      <times/>
                      <ci> lambdaC2 </ci>
                      <ci> LR </ci>
                    </apply>
                  </apply>
                </apply>
                <apply>
                  <divide/>
                  <cn type="integer"> 1 </cn>
                  <apply>
                    <plus/>
                    <cn type="integer"> 1 </cn>
                    <apply>
                      <times/>
                      <ci> lambdaC3 </ci>
                      <ci> fAPC </ci>
                    </apply>
                  </apply>
                </apply>
				<apply>
				  <divide/>
				  <ci> G </ci>
				  <apply>
				    <plus/>
					<cn type="integer"> 1 </cn>
					<apply>
					  <times/>
					  <ci> lambdaE2 </ci>
					  <ci> Eomes </ci>
					</apply>
				  </apply>
				</apply>  
              </apply>
              <apply>
                <times/>
                <ci> lambdaC4 </ci>
                <ci> Fass </ci>
              </apply>
            </apply>
          </math>
        </kineticLaw>
      </reaction>
      <reaction id="v10" reversible="false">
        <listOfReactants>
          <speciesReference species="Cap" stoichiometry="1"/>
        </listOfReactants>
        <listOfProducts>
          <speciesReference species="X10" stoichiometry="1"/>
        </listOfProducts>
        <kineticLaw>
          <math xmlns="http://www.w3.org/1998/Math/MathML">
            <apply>
              <times/>
              <ci> kc </ci>
              <ci> Cap </ci>
            </apply>
          </math>
        </kineticLaw>
      </reaction>
      <reaction id="v11" reversible="false">
        <listOfReactants>
          <speciesReference species="X11" stoichiometry="1"/>
        </listOfReactants>
        <listOfProducts>
          <speciesReference species="Eomes" stoichiometry="1"/>
        </listOfProducts>
        <listOfModifiers>
          <modifierSpeciesReference species="LR"/>
          <modifierSpeciesReference species="LR"/>
          <modifierSpeciesReference species="Tb"/>
          <modifierSpeciesReference species="Tb"/>
        </listOfModifiers>
        <kineticLaw>
          <math xmlns="http://www.w3.org/1998/Math/MathML">
            <apply>
              <divide/>
			  <apply>
				<times/>
				<ci> G </ci>
				<apply>
					<plus/>
					<apply>
						<divide/>
						<apply>
							<times/>
							<ci> lambdaE3 </ci>
							<ci> LR </ci>
						</apply>
						<apply>
							<plus/>
							<ci> lambdaE6 </ci>
							<ci> LR </ci>
						</apply>
					</apply>
					<apply>
						<divide/>
						<ci> lambdaE4 </ci>
						<apply>
							<plus/>
							<cn type="integer"> 1 </cn>
							<apply>
								<times/>
								<ci> lambdaE7 </ci>
								<ci> Tb </ci>
							</apply>
						</apply>
					</apply>
				</apply>
			  </apply>
			  <apply>
					<plus/>
					<cn type="integer"> 1 </cn>
					<apply>
						<times/>
						<ci> lambdaE5 </ci>
						<ci> fAPC </ci>
					</apply>
			  </apply>
			</apply>  
		  </math>
        </kineticLaw>
      </reaction>
      <reaction id="v12" reversible="false">
        <listOfReactants>
          <speciesReference species="Eomes" stoichiometry="1"/>
        </listOfReactants>
        <listOfProducts>
          <speciesReference species="X12" stoichiometry="1"/>
        </listOfProducts>
        <kineticLaw>
          <math xmlns="http://www.w3.org/1998/Math/MathML">
            <apply>
              <times/>
              <ci> kE </ci>
              <ci> Eomes </ci>
            </apply>
          </math>
        </kineticLaw>
      </reaction>
    </listOfReactions>
  </model>
</sbml>
